# Supplementary material for: Global trade drives transboundary transfer of the health impacts of polycyclic aromatic hydrocarbon emissions
Source: Commun Earth Environ. 2022 Aug 1;3(1):170. doi: 10.1038/s43247-022-00500-y (PMC9340739; doi:10.1038/s43247-022-00500-y)
Supplement: Supplementary file 2 — Supplementary Data 1 [file 43247_2022_500_MOESM2_ESM.xlsx]

## Sheet: Data Sources
Applied models	Data	Sources	Sources
PAH emission inventory	Fuel consumption	International Energy Agency (IEA)	World Energy Statistics
	Industrial process	Primary Al production	U.S. Geological Survey Commodity Statistics and Information; (www.usgs.gov/centers/nmic/commodity-statistics-and-information , accessed Feb. 2021)
		Pig iron production	World steel association
			(www.worldsteel.org/steel-by-topic/statistics.html, accessed Feb. 2021)
		Crude steel production	World steel association
			(www.worldsteel.org/steel-by-topic/statistics.html, accessed Feb. 2021)
		Coke production	International Energy Agency (IEA)
		Petroleum catalytic cracking	U.S. Energy Information Administration (EIA)
			(www.eia.gov/, accessed Feb. 2021)
		Agricultural residues burning	Food and Agriculture Organization of the United Nations (FAO). FAOSTAT; (www.fao.org/faostat/, accessed Feb. 2021)
	Emission factors	Literatures	Shen, et al. 1
EE-MRIO model	MRIOT	Eora database	(www.worldmrio.com, accessed Feb. 2021)
	GDP deflator	World Bank	(www.data.worldbank.org, assessed Feb. 2021)
GEOS-Chem model	PAH distribution	PKU-PAH inventory	(www.inventory.pku.edu.cn, accessed Feb. 2021)
	model validation	European Monitoring and Evaluation Programme (EMEP)	(www.projects.nilu.no/ccc/emepdata, assessed Mar. 2021)
		National Air Pollution Surveillance Network of Canada (NAPS)	(www.data.ec.gc.ca, assessed Mar. 2021)
Lifetime lung cancer risk assessment	URR values	Literatures	Armstrong, et al. 2
	lung cancer rates	Global Burden of Disease (GBD) database	(www.healthdata.org, assessed Mar.2021)
	population	World Population Prospects 2019	(www.population.un.org, assessed Mar.2021) 26
	population distributions	LandScan global population database	(www.landscan.ornl.gov, assessed Mar.2021)
Reference 1	Shen, H. et al. Global atmospheric emissions of polycyclic aromatic hydrocarbons from 1960 to 2008 and future predictions. Environ Sci Technol 47, 6415-6424, doi:10.1021/es400857z (2013).
Reference 2	Armstrong, B., Hutchinson, E., Unwin, J. & Fletcher, T. Lung cancer risk after exposure to polycyclic aromatic hydrocarbons: a review and meta-analysis. Environ Health Perspect 112, 970-978, doi:10.1289/ehp.6895 (2004).
