# Supplementary material for: Global trade drives transboundary transfer of the health impacts of polycyclic aromatic hydrocarbon emissions
Source: Commun Earth Environ. 2022 Aug 1;3(1):170. doi: 10.1038/s43247-022-00500-y (PMC9340739; doi:10.1038/s43247-022-00500-y)
Supplement: Supplementary file 3 — Supplementary Data 2 [file 43247_2022_500_MOESM3_ESM.xlsx]

## Sheet: Emission factors
Sector	Fuel	Unit	Technologies	NAP	ACY	ACE	FLU	PHE	ANT	FLUH	PYR	BaA	CHR	BbF	BkF	BaP	IDP	DBA	BgP	16PAHs
Energy	coal	mg/t fuel consumed	uncontrol	20	0.43	1.2	2	13	1.2	4	2.6	0.47	1.7	1.1	0.81	1.2	1.1	0.37	0.83	52
			control	2.7	0.082	0.2	0.33	1.2	0.11	0.34	0.17	0.024	0.05	0.023	0.023	0.014	0.015	0.011	0.014	5.3
	oil	g/TJ fuel consumed		330	2.7	2.6	2	6.2	1.2	3.8	2.9	5	0.48	0.9	2	1.4	0.92	2.2	1.1	370
	biomass	mg/t fuel consumed	uncontrol	7.6	0.27	0.016	0.098	0.089	0.053	0.035	0.19	0.032	0.05	0.4	0.37	0.0022	0.018	0	0.04	9.3
			control	1	0.052	0.0026	0.016	0.0084	0.0048	0.0031	0.012	0.0017	0.0015	0.0089	0.011	2.5e-05	0.00025	0	0.00068	1.1
	biogas	g/TJ fuel consumed		0.0019	0.00014	0.0016	8.6e-05	0.00016	1e-05	4.1e-05	5.2e-05	8.8e-05	9.7e-05	9.7e-05	9.7e-05	6.7e-05	5.2e-05	3.6e-05	0.00011	0.0046
	waste	g/TJ fuel consumed	uncontrol	7.2	2.7	0.21	2.4	0.56	0.52	0.23	1.5	1.3	1.1	0.58	3.1	0.73	1.1	0.64	2.3	26
			control	0.99	0.51	0.035	0.4	0.053	0.048	0.02	0.098	0.067	0.031	0.013	0.088	0.0083	0.015	0.019	0.039	2.4
	natural gas	g/TJ fuel consumed		0.019	0.0014	0.016	0.00086	0.0016	0.0001	0.00041	0.00052	0.00088	0.00097	0.00097	0.00097	0.00067	0.00052	0.00036	0.0011	0.046
Industrial	coal	mg/t fuel consumed	uncontrol	5200	40	97	20	3200	24	810	120	7.7	31	20	6.3	40	10	3.7	11	9600
			control	720	7.6	16	3.3	300	2.2	71	7.6	0.4	0.9	0.43	0.18	0.46	0.14	0.11	0.19	1100
	oil	mg/t fuel consumed		510	4.5	4.8	2.7	8.6	1.8	6.8	4.3	9.6	0.9	2	4.1	2.8	1.9	4.6	2.4	570
	biomass	mg/t fuel consumed	uncontrol	2000	25	1.2	0.98	23	1.1	7.2	8.5	0.53	0.9	7.5	2.9	0.073	0.17	0	0.52	2100
			control	280	4.8	0.2	0.16	2.1	0.096	0.63	0.55	0.028	0.026	0.17	0.083	0.00083	0.0023	0	0.0089	290
	biogas	g/TJ fuel consumed		0.0029	0.00023	0.0029	0.00011	0.00022	1.6e-05	7.4e-05	7.8e-05	0.00017	0.00018	0.00022	0.0002	0.00013	0.00011	7.5e-05	0.00024	0.0079
	waste	g/TJ fuel consumed	uncontrol	1900	240	17	24	140	10	48	68	21	19	11	24	25	10	6.3	30	2600
			control	270	47	2.8	4	14	0.95	4.2	4.4	1.1	0.55	0.24	0.69	0.28	0.14	0.19	0.51	350
	natural gas	g/TJ fuel consumed		0.029	0.0023	0.029	0.0011	0.0022	0.00016	0.00074	0.00078	0.0017	0.0018	0.0022	0.002	0.0013	0.0011	0.00075	0.0024	0.079
	petroleum catalytic cracking	kg/barrel capacity	uncontrol	6e-07	0	0	0	0.00013	6.9e-07	3.4e-06	4.7e-06	0	0	0	0	9.1e-08	0	0	8.4e-08	0.00014
			control	8.2e-08	0	0	0	1.2e-05	6.3e-08	2.9e-07	3.1e-07	0	0	0	0	1e-09	0	0	1.4e-09	1.3e-05
	coke production	g/t coke produced	uncontrol	20	5.5	0.54	2.7	7.6	2	3.3	4.4	0.95	0.9	0.58	0.49	0.75	0.3	0.043	0.34	50
			control	1.6	0.56	0.027	0.4	0.49	0.2	0.23	0.35	0.038	0.044	0.027	0.024	0.038	0.014	0.0023	0.016	4.1
	primary Al production	g/t Al produced	prebaked-uncontrol	0.4	0.015	0.24	0.39	49	5.6	140	150	48	220	130	31	67	46	8.9	37	930
			prebaked-control	0.051	0.029	0.018	1.6	79	0.16	22	5.3	0.55	9.7	12	2	2.6	7.8	0.9	15	160
			soderberg-uncontrol	0.055	0.0029	0.039	0.064	4.6	0.51	12	9.5	2.5	6.4	2.9	0.89	0.76	0.63	0.26	0.63	42
			soderberg-control	0.007	0.0055	0.003	0.27	7.5	0.015	1.9	0.34	0.029	0.28	0.27	0.056	0.029	0.11	0.027	0.26	11
	gas flaring	g/TJ gas burned		0.029	0.0023	0.029	0.0011	0.0022	0.00016	0.00074	0.00078	0.0017	0.0018	0.0022	0.002	0.0013	0.0011	0.00075	0.0024	0.079
	iron	mg/t pig iron produced	uncontrol	2400	950	68	140	170	21	26	23	13	15	22	13	16	42	20	42	4000
			control	330	180	11	23	16	1.9	2.3	1.5	0.66	0.44	0.49	0.38	0.18	0.57	0.59	0.71	570
	electric arc furnace	mg/t crude steel produced	uncontrol	6900	120	61	59	34	430	250	270	24	30	150	12	32	75	8.4	94	8500
			control	950	23	9.9	9.9	3.2	39	22	17	1.3	0.87	3.3	0.35	0.36	1	0.25	1.6	1100
	open hearth furnace	mg/t crude steel produced	uncontrol	540	13	6.2	6.1	1.2	22	3.5	2.8	0.43	0.52	0.51	0.053	0.24	0.25	0.1	0.14	600
			control	74	2.4	1	1	0.12	2	0.31	0.18	0.023	0.015	0.011	0.0015	0.0027	0.0034	0.003	0.0023	81
	hot rolling	mg/t crude steel produced	uncontrol	2600	75	37	45	14	280	110	87	64	30	78	10	14	23	4.1	62	3500
Commercial and residential	waste	g/t waste burned		11	7.3	0.64	3	5.3	1.3	2.8	3.2	1.5	1.8	1.9	0.67	1.4	1.3	0.27	1.3	45
	anthracite coal	g/t fuel consumed		0.13	0.029	0.011	0.01	0.1	0.0061	0.03	0.022	0.0054	0.013	0.0025	0.014	0.00098	0.00089	0.00063	0.0018	0.38
	coal	g/t fuel consumed		16	6.1	11	4.3	11	1.9	4.2	2.5	1.9	3.7	1.6	1.6	1.1	0.95	1.9	2.1	72
	liquid petroleum gas	g/t fuel consumed		0.053	0.013	0.037	0.0077	0.0036	0.0016	0.034	0.015	0.0038	0.0036	0.0024	0.021	0.0027	0.0055	0.086	0.0071	0.3
	natural gas	g/TJ fuel consumed		0.7	0.06	0.67	0.05	0.062	0.0043	0.021	0.03	0.04	0.017	0.042	0.042	0.029	0.022	0.015	0.046	1.9
	oil	g/t fuel consumed		0.053	0.013	0.037	0.0077	0.0036	0.0016	0.034	0.015	0.0038	0.0036	0.0024	0.021	0.0027	0.0055	0.086	0.0071	0.3
	biogas	g/TJ fuel consumed		0.07	0.006	0.067	0.005	0.0062	0.00043	0.0021	0.003	0.004	0.0017	0.0042	0.0042	0.0029	0.0022	0.0015	0.0046	0.19
	biomass	g/t fuel consumed	traditional woodstove	120	94	25	10	30	5.3	7.5	8.8	6.3	2.6	1.6	0.7	1.5	0.87	0.57	1.1	320
			improved woodstove	15	10	5.6	0.76	7.9	2.8	6	2.2	0.64	0.74	0.46	0.59	0.56	0.25	0.26	0.18	54
			fireplace	16	11	3.9	1.6	6.8	2	3.2	2	0.65	0.86	0.42	0.5	0.55	0.1	0.2	0.36	50
Agriculture	Crop residues	g/t dry matter burned	barley	150	18	22	2.1	17	2.4	2.4	2.4	1.1	1.5	2.5	0.61	0.8	0.01	0.59	0.52	220
			maize	1.5	0.63	0.5	0.064	1.8	0.27	0.76	0.79	0.077	0.15	0.029	0.18	0.024	0	0	0	6.8
			rice	7.7	0.052	0.61	0.29	1.4	0.24	0.44	0.34	0.082	0.098	0.13	0.03	0.041	0	0.032	0.043	12
			wheat	44	0.33	0.7	0.25	4.8	1.2	6.7	3.3	2.3	2.3	0.99	0.53	0.28	0	0.67	1	69
Natural	forest fire	g/t dry matter burned		11	2.2	1.8	0.75	2.3	0.37	1.6	1.1	0.16	0.16	0.053	0.14	0.1	0.32	0.19	0.069	22
	savanna fire	g/t dry matter burned		1.1	0.21	0.18	0.072	0.22	0.035	0.15	0.1	0.016	0.016	0.0051	0.014	0.01	0.03	0.018	0.0066	2.2
