# Supplementary material for: Global trade drives transboundary transfer of the health impacts of polycyclic aromatic hydrocarbon emissions
Source: Commun Earth Environ. 2022 Aug 1;3(1):170. doi: 10.1038/s43247-022-00500-y (PMC9340739; doi:10.1038/s43247-022-00500-y)
Supplement: Supplementary file 4 — Supplementary Data 3 [file 43247_2022_500_MOESM4_ESM.xlsx]

## Sheet: Contributions to emissions
Time period	Regions	Emission factor	Energy efficiency	Production input structure	Production output structure	Final consumption structure	Final consumption level	Final sale structure	Final sale level	Primary input structure	Primary input level	Population
2012-2013	CA	-0.17	-0.07	-0.01	0	0	-0.02	0	-0.02	-0.01	-0.02	0.01
	CH	-3.01	-4.65	0.53	0.04	0.21	5.95	7.46	-1.3	7.95	-1.3	0.45
	EE	-0.54	-0.56	-0.05	-0.01	0.05	0.19	0.4	-0.16	0.36	-0.16	0.02
	IN	-1.17	0.93	0.11	0	-0.02	-2.63	-1.86	-0.79	-1.75	-0.79	0.58
	LA	-0.31	1.61	-0.21	-0.04	-0.05	-0.7	-0.36	-0.4	-0.53	-0.4	0.26
	MN	0.56	2.71	-0.02	0.31	-0.29	-2.17	-2.15	-0.31	-2.47	-0.31	0.32
	RA	-0.91	0.15	-0.08	0.02	0.06	-0.54	0.23	-0.71	0.13	-0.71	0.54
	RE	0.03	0.25	-0.05	-0.04	-0.01	-0.15	-0.12	-0.05	-0.13	-0.05	0.01
	RW	-0.02	-0.01	-0.01	-0.02	-0.01	-0.03	-0.02	-0.03	-0.01	-0.03	0.02
	RU	-0.38	-0.75	0.08	0.06	0	0.07	0.14	-0.07	0.16	-0.07	0.01
	SS	-0.22	0.86	-0.06	-0.37	-0.05	1.28	2.12	-0.89	2.43	-0.89	1.2
	US	-0.54	0.61	-0.01	-0.01	0.02	-0.01	0.09	-0.08	0.08	-0.08	0.04
	WE	-0.5	0.18	0.01	0.01	0.05	0.14	0.39	-0.2	0.4	-0.2	0.07
	World	-7.19	1.27	0.24	-0.06	-0.06	1.37	6.32	-5	6.62	-5	3.52
2013-2014	CA	0.14	0.08	-0.01	-0.01	0.01	-0.01	0.02	-0.02	0.01	-0.02	0.01
	CH	-3.18	-0.97	-2.41	-4.05	0.33	2.68	3.96	-0.95	5.6	-0.95	0.45
	EE	0.13	-0.27	-0.04	-0.07	-0.03	-0.11	-0.03	-0.11	0.01	-0.11	0.01
	IN	-0.53	2.19	-2.01	-1.47	-0.06	-0.74	-0.22	-0.57	-0.76	-0.57	0.54
	LA	-0.47	1.06	-0.66	-0.4	-0.04	-1.19	-0.94	-0.29	-1.2	-0.29	0.26
	MN	0.39	0.7	-0.25	-0.53	-0.02	-0.59	-0.37	-0.24	-0.1	-0.24	0.32
	RA	-0.43	1.71	0.01	-0.45	-0.4	-0.99	-0.86	-0.52	-0.4	-0.52	0.54
	RE	-0.09	0.01	-0.06	-0.04	0.01	0.04	0.08	-0.03	0.06	-0.03	0.01
	RW	-0.01	-0.04	-0.05	-0.04	0.01	0.01	0.04	-0.02	0.02	-0.02	0.02
	RU	0.62	0.66	-0.13	-0.08	-0.01	-0.16	-0.11	-0.05	-0.16	-0.05	0.01
	SS	-1.77	-0.88	1.85	-1.8	0.04	-1.24	-0.52	-0.68	3.12	-0.68	1.22
	US	0.3	0.34	-0.11	-0.18	0.06	-0.11	0.01	-0.06	0.08	-0.06	0.04
	WE	-0.13	-1.35	-0.16	-0.11	0.03	0.1	0.27	-0.14	0.22	-0.14	0.06
	World	-5.04	3.23	-4.03	-9.23	-0.06	-2.31	1.33	-3.7	6.52	-3.7	3.5
2014-2015	CA	-0.02	0.01	0.02	-0.02	0.01	-0.05	0.05	-0.09	0.09	-0.09	0.01
	CH	-1.67	1.76	-0.36	-3.02	0.37	-0.72	4.04	-4.4	6.7	-4.4	0.44
	EE	-0.08	1.08	-0.34	-0.15	-0.12	-0.68	-0.28	-0.52	-0.47	-0.52	0.01
	IN	-0.66	2.97	-0.49	-0.63	-0.02	-2.83	-0.17	-2.69	-0.03	-2.69	0.52
	LA	0.46	2.4	-0.26	0.13	-0.1	-2.18	-0.91	-1.37	-1.3	-1.37	0.25
	MN	-0.03	-0.2	0.15	0.03	0.1	-0.63	0.61	-1.13	0.73	-1.13	0.31
	RA	-0.55	0.68	-0.34	-0.43	0.04	-2.58	-0.1	-2.44	-0.02	-2.44	0.53
	RE	-0.04	0.12	0	0.02	0	-0.12	0.04	-0.16	0.02	-0.16	0.01
	RW	-0.02	0	0.02	0.02	0	-0.06	0.02	-0.08	0.02	-0.08	0.02
	RU	0.11	0.77	-0.19	0	-0.01	-0.42	-0.13	-0.29	-0.33	-0.29	0.02
	SS	-1.05	2.04	1.16	-1.63	-0.01	-3.58	-0.41	-3.18	2.38	-3.18	1.2
	US	-0.07	-0.56	0.03	-0.12	0.02	-0.38	-0.07	-0.29	0.08	-0.29	0.04
	WE	-0.21	1	-0.07	-0.02	-0.01	-0.53	0.11	-0.65	0.06	-0.65	0.06
	World	-3.83	12.08	-0.68	-5.83	0.27	-14.76	2.8	-17.29	7.95	-17.29	3.42
2012-2015	CA	-0.05	0.03	0	-0.03	0.01	-0.07	0.07	-0.13	0.1	-0.13	0.04
	CH	-7.85	-3.85	-2.24	-7.03	0.9	7.91	15.46	-6.65	20.25	-6.65	1.34
	EE	-0.49	0.25	-0.43	-0.23	-0.09	-0.6	0.1	-0.79	-0.1	-0.79	0.03
	IN	-2.36	6.09	-2.39	-2.1	-0.1	-6.2	-2.25	-4.05	-2.54	-4.05	1.64
	LA	-0.33	5.07	-1.13	-0.31	-0.19	-4.08	-2.21	-2.06	-3.03	-2.06	0.77
	MN	0.92	3.21	-0.12	-0.2	-0.21	-3.38	-1.91	-1.68	-1.83	-1.68	0.95
	RA	-1.89	2.53	-0.41	-0.86	-0.3	-4.1	-0.73	-3.67	-0.28	-3.67	1.61
	RE	-0.11	0.38	-0.11	-0.06	-0.01	-0.24	0	-0.24	-0.05	-0.24	0.03
	RW	-0.06	-0.05	-0.04	-0.03	0	-0.09	0.04	-0.13	0.03	-0.13	0.06
	RU	0.35	0.68	-0.24	-0.02	-0.02	-0.51	-0.11	-0.42	-0.33	-0.42	0.05
	SS	-3.04	2.02	2.95	-3.8	-0.02	-3.54	1.19	-4.75	7.94	-4.75	3.62
	US	-0.31	0.39	-0.09	-0.31	0.11	-0.5	0.04	-0.43	0.25	-0.43	0.11
	WE	-0.85	-0.17	-0.22	-0.13	0.07	-0.29	0.77	-1	0.67	-1	0.19
	World	-16.06	16.58	-4.48	-15.12	0.16	-15.7	10.45	-25.99	21.09	-25.99	10.44
