# Supplementary material for: Global trade drives transboundary transfer of the health impacts of polycyclic aromatic hydrocarbon emissions
Source: Commun Earth Environ. 2022 Aug 1;3(1):170. doi: 10.1038/s43247-022-00500-y (PMC9340739; doi:10.1038/s43247-022-00500-y)
Supplement: Supplementary file 5 — Supplementary Data 4 [file 43247_2022_500_MOESM5_ESM.xlsx]

## Sheet: Contributions to health impacts
Time period	Regions	Emission factor	Energy efficiency	Production input structure	Production output structure	Final consumption structure	Final consumption level	Final sale structure	Final sale level	Primary input structure	Primary input level	Population	Meteorology	Cancer rates
2012-2013	CA	-1	0.7	-0.1	0	0	-6	-5.7	-0.3	-5.8	-0.2	0.2	8.9	0.4
	CH	-1543.5	-739.4	329	89.1	114.3	2889.6	3738	-734.1	3861.4	-617.6	539.8	3899.2	1208
	EE	-4.6	-6.4	0.4	0.4	0.8	1.4	4.9	-2.8	4.5	-2.3	2	22.5	0.2
	IN	-50.1	74.7	3.4	-10.1	-7.3	-108.3	-77.6	-38	-70.1	-32	27.9	385.6	80.7
	LA	-1.5	7.3	-1.8	-0.1	-0.7	-21.7	-21	-1.4	-22.9	-1.2	1	14.5	2.7
	MN	-6.6	-5.9	13.3	8.3	5.1	-14.4	-4	-5.3	0.1	-4.5	3.9	52.1	21.8
	RA	-55.4	9.1	5.4	-1.1	4.4	11.4	52.5	-36.7	53.1	-30.8	27	433.3	80.9
	RE	-38.4	0.5	3.2	-0.8	0.9	40.6	61.2	-19.6	62	-16.5	14.4	173.4	22.8
	RW	-0.2	-0.2	-0.1	-0.1	0	-0.1	0	-0.1	0	-0.1	0.1	-0.1	0.2
	RU	-2.1	-2.7	0.2	0.2	-0.1	0.4	1.2	-0.9	1.1	-0.8	0.7	11.6	-0.6
	SS	0.4	2.1	-0.1	-0.1	-0.1	0.9	1.5	-0.7	1.4	-0.6	0.5	-1.5	1
	US	-6.8	7.2	-0.5	0	0.5	-15.1	-12.6	-2	-13.4	-1.7	1.5	37.4	2.6
	WE	-10.7	-11.3	1.6	0.9	1.2	-15.3	-8.2	-6	-8.5	-5	4.4	80	0.3
	World	-1720.6	-664.2	353.8	86.7	118.9	2763.3	3730.1	-847.9	3862.7	-713.3	623.5	5116.9	1421
2013-2014	CA	-2.8	-2.6	-2.9	9.4	-2.7	10.1	10.2	-2.8	-2.2	-2.7	-2.7	-1.9	0.6
	CH	-1804.7	1925.3	-2553.2	-3390.5	376.9	1268.5	2251.6	-606.2	1948.6	534.1	596.4	2225.1	1338
	EE	-2.3	-5.7	-2.9	-22.8	0.3	-1.1	1.2	-2	17.3	1.8	2	-6.6	0.3
	IN	-36.9	141.2	-96.8	-262.2	1.2	-44.6	-12.6	-30.8	94.9	27.1	30.3	-34.2	88.1
	LA	-1	3	-2.8	-7.7	0	-4.1	-3.5	-0.6	0.2	0.6	0.6	-1.7	1.5
	MN	-7.7	44.5	-6.4	-31.2	4.2	-4.1	4.6	-4.5	20.4	4.4	4.9	0	31.6
	RA	-57.8	87.2	-85	-217	4.3	-1.9	32.8	-30.3	107.8	26.7	29.8	-25.4	92.6
	RE	-46.8	43.2	-62.8	-84	9	27.9	53.4	-16.5	43.6	14.5	16.2	81.9	25.9
	RW	-0.2	-0.2	-0.4	-0.7	0.1	0	0.2	-0.1	0.3	0.1	0.1	0.6	0.2
	RU	-0.8	3.3	-1.8	-10.5	0	-1.6	-0.9	-0.7	6.5	0.6	0.7	-3.9	-0.6
	SS	-2	-0.7	0.8	-11.3	0	-0.2	0.5	-0.7	11.4	0.5	0.5	2.4	1.5
	US	-0.3	5.4	-3.1	-9.4	1.2	-5.3	-3.1	-1	0.9	1.3	1.5	0.3	3.2
	WE	-6.3	-15.5	-8.1	-31	1.5	-1.6	3.7	-3.8	19.2	3.7	4.1	-9.5	-0.1
	World	-1969.6	2228.5	-2825.3	-4068.8	396.1	1242	2338.1	-700	2269	612.7	684.4	2226.9	1582.8
2014-2015	CA	6.4	-27.6	7	6.9	6.9	6.1	7	6.1	6.8	6.4	7	-6	0.4
	CH	-2005.9	3442	-1343.9	-2261.3	700.9	-984.7	2883.4	-3167.1	5072.3	-4438.7	650.6	5303.9	1479
	EE	-4.1	13.9	-2.9	1.3	-0.4	-9.7	-0.6	-9.6	-2.6	-11.8	2	11.2	0.2
	IN	-47.8	188.4	-15.9	-27.1	-0.5	-160.8	-0.4	-160.9	48.2	-198.2	33	391.3	96.8
	LA	15.8	-59.5	16	17.6	15.8	8.1	11.9	11.9	10.5	11.8	17	1.1	2.7
	MN	-5.6	-38.9	18.6	12.2	13.2	13.3	49.8	-23.3	48	-15.1	8.4	29.5	33
	RA	-62.1	110.5	-33.2	-45.2	9.5	-115.9	45.8	-152.2	102.9	-197.2	31.3	236.3	94.6
	RE	-47.5	85	-27.2	-44.6	13.3	-36.9	56.5	-80.1	112.2	-118.5	16.5	-54.7	26.7
	RW	-0.2	0	0.1	0	0	-0.4	0.2	-0.5	0.5	-0.9	0.1	0.9	0.2
	RU	-0.9	5.7	-0.5	0.2	-0.1	-4.4	-1.2	-3.3	-2.6	-2.6	0.7	3.5	-0.7
	SS	-1	0.5	1.1	0.7	0.4	-2.7	0.5	-2.8	5	-6.9	1.1	15.3	1.2
	US	11	-66.7	16.5	15.1	16.3	7.4	14.5	9.2	18.5	6.5	17.5	-10	2.8
	WE	7.5	-37.9	12.5	21.1	18.2	-1.3	18.6	-1.7	10.7	-2.4	21.8	-3.1	0.2
	World	-2134.3	3615.2	-1351.9	-2302.9	793.5	-1281.8	3085.8	-3574.1	5430.2	-4967.6	807	5919	1737.1
2012-2015	CA	2.6	-29.5	4	16.3	4.3	10.3	11.5	3	-1.2	3.5	4.6	1	1.4
	CH	-5354.1	4627.9	-3568.1	-5562.6	1192.1	3173.4	8872.9	-4507.3	10882.3	-4522.2	1786.7	11428.1	4025
	EE	-11	1.9	-5.4	-21.1	0.6	-9.5	5.5	-14.4	19.1	-12.3	6	27.1	0.7
	IN	-134.8	404.3	-109.3	-299.4	-6.5	-313.7	-90.6	-229.7	72.9	-203.1	91.3	742.7	265.7
	LA	13.4	-49.2	11.4	9.8	15.1	-17.7	-12.6	9.9	-12.2	11.2	18.7	13.9	6.9
	MN	-19.8	-0.4	25.5	-10.6	22.4	-5.2	50.3	-33.1	68.5	-15.1	17.2	81.6	86.3
	RA	-175.3	206.8	-112.7	-263.3	18.2	-106.3	131	-219.1	263.8	-201.4	88	644.2	268.1
	RE	-132.7	128.7	-86.9	-129.4	23.2	31.6	171	-116.2	217.8	-120.5	47.1	200.5	75.3
	RW	-0.7	-0.4	-0.4	-0.7	0.1	-0.5	0.4	-0.8	0.8	-0.9	0.3	1.3	0.5
	RU	-3.8	6.3	-2	-10.1	-0.3	-5.6	-0.9	-4.9	5	-2.8	2	11.2	-1.9
	SS	-2.6	1.9	1.7	-10.7	0.3	-1.9	2.6	-4.2	17.8	-7.1	2.2	16.1	3.7
	US	3.8	-54.2	12.9	5.7	18	-13	-1.3	6.3	6	6.2	20.4	27.7	8.6
	WE	-9.5	-64.7	5.9	-9	21	-18.3	14.2	-11.5	21.4	-3.8	30.3	67.3	0.5
	World	-5824.5	5179.5	-3823.4	-6285.1	1308.5	2723.5	9154.1	-5122	11562	-5068.2	2114.8	13262.8	4740.9
