# Supplementary material for: Global trade drives transboundary transfer of the health impacts of polycyclic aromatic hydrocarbon emissions
Source: Commun Earth Environ. 2022 Aug 1;3(1):170. doi: 10.1038/s43247-022-00500-y (PMC9340739; doi:10.1038/s43247-022-00500-y)
Supplement: Supplementary file 6 — Supplementary Data 5 [file 43247_2022_500_MOESM6_ESM.xlsx]

## Sheet: Scenarios
Scenarios for EE-MRIO in each year	13 worldwide regions	Four perspectives	Scenarios for SDA	Periods	Driving forces
1	China	Production	1	2012-2013	Emission factors
2	China	Primary input	2	2013-2014	Emission factors
3	China	Final sales	3	2014-2015	Emission factors
4	China	Final consumption	4	2012-2013	Energy efficiency
5	India	Production	5	2013-2014	Energy efficiency
6	India	Primary input	6	2014-2015	Energy efficiency
7	India	Final sales	7	2012-2013	Production input structure
8	India	Final consumption	8	2013-2014	Production input structure
9	Rest of east Asia	Production	9	2014-2015	Production input structure
10	Rest of east Asia	Primary input	10	2012-2013	Production output structure
11	Rest of east Asia	Final sales	11	2013-2014	Production output structure
12	Rest of east Asia	Final consumption	12	2014-2015	Production output structure
13	Rest of Asia	Production	13	2012-2013	Final consumption level
14	Rest of Asia	Primary input	14	2013-2014	Final consumption level
15	Rest of Asia	Final sales	15	2014-2015	Final consumption level
16	Rest of Asia	Final consumption	16	2012-2013	Final consumption structure
17	Canada	Production	17	2013-2014	Final consumption structure
18	Canada	Primary input	18	2014-2015	Final consumption structure
19	Canada	Final sales	19	2012-2013	Primary input level
20	Canada	Final consumption	20	2013-2014	Primary input level
21	USA	Production	21	2014-2015	Primary input level
22	USA	Primary input	22	2012-2013	Primary input structure
23	USA	Final sales	23	2013-2014	Primary input structure
24	USA	Final consumption	24	2014-2015	Primary input structure
25	Western Europe	Production	25	2012-2013	Final sale level
26	Western Europe	Primary input	26	2013-2014	Final sale level
27	Western Europe	Final sales	27	2014-2015	Final sale level
28	Western Europe	Final consumption	28	2012-2013	Final sale structure
29	Eastern Europe	Production	29	2013-2014	Final sale structure
30	Eastern Europe	Primary input	30	2014-2015	Final sale structure
31	Eastern Europe	Final sales	31	2012-2013	Population
32	Eastern Europe	Final consumption	32	2013-2014	Population
33	Russia	Production	33	2014-2015	Population
34	Russia	Primary input	34	2012-2013	Meteorology
35	Russia	Final sales	35	2013-2014	Meteorology
36	Russia	Final consumption	36	2014-2015	Meteorology
37	Middle East and north Africa	Production	37	2012-2013	Lung cancer rates
38	Middle East and north Africa	Primary input	38	2013-2014	Lung cancer rates
39	Middle East and north Africa	Final sales	39	2014-2015	Lung cancer rates
40	Middle East and north Africa	Final consumption
41	Sub-Saharan Africa	Production
42	Sub-Saharan Africa	Primary input
43	Sub-Saharan Africa	Final sales
44	Sub-Saharan Africa	Final consumption
45	Latin America	Production
46	Latin America	Primary input
47	Latin America	Final sales
48	Latin America	Final consumption
49	Rest of the world	Production
50	Rest of the world	Primary input
51	Rest of the world	Final sales
52	Rest of the world	Final consumption
