# Supplementary material for: Global trade drives transboundary transfer of the health impacts of polycyclic aromatic hydrocarbon emissions
Source: Commun Earth Environ. 2022 Aug 1;3(1):170. doi: 10.1038/s43247-022-00500-y (PMC9340739; doi:10.1038/s43247-022-00500-y)
Supplement: Supplementary file 7 — Supplementary Data 6 [file 43247_2022_500_MOESM7_ESM.xlsx]

## Sheet: Regions
Number	Regions in IOT	Abbr.	13 regions in this study
1	Afghanistan	AFG	Middle east and north Africa
2	Albania	ALB	Eastern Europe
3	Algeria	DZA	Middle east and north Africa
4	Andorra	AND	Eastern Europe
5	Angola	AGO	Sub-Saharan Africa
6	Antigua	ATG	Latin America
7	Argentina	ARG	Latin America
8	Armenia	ARM	Middle east and north Africa
9	Aruba	ABW	Latin America
10	Australia	AUS	Rest of the world
11	Austria	AUT	Western Europe
12	Azerbaijan	AZE	Middle east and north Africa
13	Bahamas	BHS	Latin America
14	Bahrain	BHR	Middle east and north Africa
15	Bangladesh	BGD	Rest of Asia
16	Barbados	BRB	Latin America
17	Belarus	BLR	Eastern Europe
18	Belgium	BEL	Western Europe
19	Belize	BLZ	Latin America
20	Benin	BEN	Sub-Saharan Africa
21	Bermuda	BMU	Rest of the world
22	Bhutan	BTN	Rest of Asia
23	Bolivia	BOL	Latin America
24	Bosnia and Herzegovina	BIH	Eastern Europe
25	Botswana	BWA	Sub-Saharan Africa
26	Brazil	BRA	Latin America
27	British Virgin Islands	VGB	Latin America
28	Brunei	BRN	Rest of Asia
29	Bulgaria	BGR	Eastern Europe
30	Burkina Faso	BFA	Sub-Saharan Africa
31	Burundi	BDI	Sub-Saharan Africa
32	Cambodia	KHM	Rest of Asia
33	Cameroon	CMR	Sub-Saharan Africa
34	Canada	CAN	Canada
35	Cape Verde	CPV	Sub-Saharan Africa
36	Cayman Islands	CYM	Latin America
37	Central African Republic	CAF	Sub-Saharan Africa
38	Chad	TCD	Sub-Saharan Africa
39	Chile	CHL	Latin America
40	China	CHN	China
41	Colombia	COL	Latin America
42	Congo	COG	Sub-Saharan Africa
43	Costa Rica	CRI	Latin America
44	Croatia	HRV	Eastern Europe
45	Cuba	CUB	Latin America
46	Cyprus	CYP	Western Europe
47	Czech Republic	CZE	Western Europe
48	Cote dIvoire	CIV	Sub-Saharan Africa
49	North Korea	PRK	Rest of East Asia
50	DR Congo	COD	Sub-Saharan Africa
51	Denmark	DNK	Western Europe
52	Djibouti	DJI	Sub-Saharan Africa
53	Dominican Republic	DOM	Latin America
54	Ecuador	ECU	Latin America
55	Egypt	EGY	Middle east and north Africa
56	El Salvador	SLV	Latin America
57	Eritrea	ERI	Sub-Saharan Africa
58	Estonia	EST	Eastern Europe
59	Ethiopia	ETH	Sub-Saharan Africa
60	Fiji	FJI	Rest of the world
61	Finland	FIN	Western Europe
62	France	FRA	Western Europe
63	French Polynesia	PYF	Rest of the world
64	Gabon	GAB	Sub-Saharan Africa
65	Gambia	GMB	Sub-Saharan Africa
66	Georgia	GEO	Middle east and north Africa
67	Germany	DEU	Western Europe
68	Ghana	GHA	Sub-Saharan Africa
69	Greece	GRC	Western Europe
70	Greenland	GRL	Rest of the world
71	Guatemala	GTM	Latin America
72	Guinea	GIN	Sub-Saharan Africa
73	Guyana	GUY	Latin America
74	Haiti	HTI	Latin America
75	Honduras	HND	Latin America
76	Hong Kong	HKG	China
77	Hungary	HUN	Eastern Europe
78	Iceland	ISL	Western Europe
79	India	IND	India
80	Indonesia	IDN	Rest of Asia
81	Iran	IRN	Middle east and north Africa
82	Iraq	IRQ	Middle east and north Africa
83	Ireland	IRL	Western Europe
84	Israel	ISR	Middle east and north Africa
85	Italy	ITA	Western Europe
86	Jamaica	JAM	Latin America
87	Japan	JPN	Rest of East Asia
88	Jordan	JOR	Middle east and north Africa
89	Kazakhstan	KAZ	Rest of Asia
90	Kenya	KEN	Sub-Saharan Africa
91	Kuwait	KWT	Middle east and north Africa
92	Kyrgyzstan	KGZ	Rest of Asia
93	Laos	LAO	Rest of Asia
94	Latvia	LVA	Eastern Europe
95	Lebanon	LBN	Middle east and north Africa
96	Lesotho	LSO	Sub-Saharan Africa
97	Liberia	LBR	Sub-Saharan Africa
98	Libya	LBY	Middle east and north Africa
99	Liechtenstein	LIE	Western Europe
100	Lithuania	LTU	Eastern Europe
101	Luxembourg	LUX	Western Europe
102	Macao SAR	MAC	China
103	Madagascar	MDG	Sub-Saharan Africa
104	Malawi	MWI	Sub-Saharan Africa
105	Malaysia	MYS	Rest of Asia
106	Maldives	MDV	Rest of Asia
107	Mali	MLI	Sub-Saharan Africa
108	Malta	MLT	Western Europe
109	Mauritania	MRT	Sub-Saharan Africa
110	Mauritius	MUS	Sub-Saharan Africa
111	Mexico	MEX	Latin America
112	Monaco	MCO	Western Europe
113	Mongolia	MNG	Rest of East Asia
114	Montenegro	MNE	Eastern Europe
115	Morocco	MAR	Middle east and north Africa
116	Mozambique	MOZ	Sub-Saharan Africa
117	Myanmar	MMR	Rest of Asia
118	Namibia	NAM	Sub-Saharan Africa
119	Nepal	NPL	Rest of Asia
120	Netherlands	NLD	Western Europe
121	Netherlands Antilles	ANT	Latin America
122	New Caledonia	NCL	Rest of the world
123	New Zealand	NZL	Rest of the world
124	Nicaragua	NIC	Latin America
125	Niger	NER	Sub-Saharan Africa
126	Nigeria	NGA	Sub-Saharan Africa
127	Norway	NOR	Western Europe
128	Gaza Strip	PSE	Middle east and north Africa
129	Oman	OMN	Middle east and north Africa
130	Pakistan	PAK	Rest of Asia
131	Panama	PAN	Latin America
132	Papua New Guinea	PNG	Rest of the world
133	Paraguay	PRY	Latin America
134	Peru	PER	Latin America
135	Philippines	PHL	Rest of Asia
136	Poland	POL	Eastern Europe
137	Portugal	PRT	Western Europe
138	Qatar	QAT	Middle east and north Africa
139	South Korea	KOR	Rest of East Asia
140	Moldova	MDA	Eastern Europe
141	Romania	ROU	Eastern Europe
142	Russia	RUS	Russia
143	Rwanda	RWA	Sub-Saharan Africa
144	Samoa	WSM	Rest of the world
145	San Marino	SMR	Western Europe
146	Sao Tome and Principe	STP	Sub-Saharan Africa
147	Saudi Arabia	SAU	Middle east and north Africa
148	Senegal	SEN	Sub-Saharan Africa
149	Serbia	SRB	Eastern Europe
150	Seychelles	SYC	Sub-Saharan Africa
151	Sierra Leone	SLE	Sub-Saharan Africa
152	Singapore	SGP	Rest of Asia
153	Slovakia	SVK	Eastern Europe
154	Slovenia	SVN	Eastern Europe
155	Somalia	SOM	Sub-Saharan Africa
156	South Africa	ZAF	Sub-Saharan Africa
157	South Sudan	SDS	Sub-Saharan Africa
158	Spain	ESP	Western Europe
159	Sri Lanka	LKA	Rest of Asia
160	Sudan	SUD	Sub-Saharan Africa
161	Suriname	SUR	Latin America
162	Swaziland	SWZ	Sub-Saharan Africa
163	Sweden	SWE	Western Europe
164	Switzerland	CHE	Western Europe
165	Syria	SYR	Middle east and north Africa
166	Taiwan	TWN	China
167	Tajikistan	TJK	Rest of Asia
168	Thailand	THA	Rest of Asia
169	TFYR Macedonia	MKD	Eastern Europe
170	Togo	TGO	Sub-Saharan Africa
171	Trinidad and Tobago	TTO	Latin America
172	Tunisia	TUN	Middle east and north Africa
173	Turkey	TUR	Middle east and north Africa
174	Turkmenistan	TKM	Rest of Asia
175	Former USSR	USR	Eastern Europe
176	Uganda	UGA	Sub-Saharan Africa
177	Ukraine	UKR	Eastern Europe
178	UAE	ARE	Middle east and north Africa
179	UK	GBR	Western Europe
180	Tanzania	TZA	Sub-Saharan Africa
181	USA	USA	USA
182	Uruguay	URY	Latin America
183	Uzbekistan	UZB	Rest of Asia
184	Vanuatu	VUT	Rest of the world
185	Venezuela	VEN	Latin America
186	Viet Nam	VNM	Rest of Asia
187	Yemen	YEM	Middle east and north Africa
188	Zambia	ZMB	Sub-Saharan Africa
189	Zimbabwe	ZWE	Sub-Saharan Africa
190	Statistical Discrepancies	ROW	Rest of the world
