# Supplementary material for: Global trade drives transboundary transfer of the health impacts of polycyclic aromatic hydrocarbon emissions
Source: Commun Earth Environ. 2022 Aug 1;3(1):170. doi: 10.1038/s43247-022-00500-y (PMC9340739; doi:10.1038/s43247-022-00500-y)
Supplement: Supplementary file 8 — Supplementary Data 7 [file 43247_2022_500_MOESM8_ESM.xlsx]

## Sheet: Comparison
Locations	Simulated (ng*m^-3)				Observed (ng*m^-3)				References
	2012	2013	2014	2015	2012	2013	2014	2015
AT0002R Illmitz	0.2777	0.3185	0.2869	0.332	0.3015	0.3123	0.3268	0.3343	EMEP
BE0013R Houtem	0.1377	0.1808	0.1529	0.1396	0.1307	0.1571	0.1688	0.1481	EMEP
CY0002R Ayia Marina	0.0603	0.072	0.0677	0.0787	0.0523	0.0575	0.0549	0.0549	EMEP
CZ0003R Kosetice	0.3797	0.4094	0.3677	0.3771	0.3485	0.7027	0.2838	0.445	EMEP
DE0001R Westerland	0.1745	0.1674	0.1934	0.1643	0.0479	n.a	n.a	n.a	EMEP
DE0003R Schauinsland	0.3332	0.3975	0.3311	0.3839	0.0408	n.a	n.a	n.a	EMEP
DE0008R Schmücke	0.5193	0.538	0.5074	0.5181	0.0966	0.1431	0.069	n.a	EMEP
DE0009R Zingst	0.2214	0.212	0.233	0.1993	0.2673	0.2583	0.2171	0.1493	EMEP
EE0009R Lahemaa	0.141	0.1351	0.1296	0.1154	0.1628	0.1425	0.1076	0.1571	EMEP
ES0001R San Pablo de los Montes	0.0446	0.0612	0.0563	0.0646	0.02	0.0386	0.0286	n.a	EMEP
ES0006R Mahón	0.0518	0.0728	0.0629	0.0726	0.0216	0.0423	0.0286	n.a	EMEP
ES0007R Víznar	0.0395	0.0534	0.0504	0.0594	0.0766	0.0232	0.0316	n.a	EMEP
ES0008R Niembro	0.0832	0.1202	0.0922	0.1101	0.0441	0.0462	0.089	0.0544	EMEP
ES0014R Els Torms	0.0698	0.0957	0.0803	0.1041	0.0261	0.0288	0.02	n.a	EMEP
FI0036R Pallas (Matorova)	0.055	0.0472	0.0539	0.0465	0.0365	0.0169	0.0173	0.045	EMEP
GB0014R High Muffles	0.1221	0.1389	0.1377	0.1121	0.1236	0.1385	n.a	n.a	EMEP
LV0010R Rucava	0.1976	0.1862	0.1873	0.1633	0.3112	0.2285	0.3173	0.2499	EMEP
LV0016R Zoseni	0.159	0.1548	0.1436	0.1288	0.176	n.a	n.a	n.a	EMEP
MD0013R Leova II	0.2009	0.2389	0.2283	0.235	0.2121	n.a	n.a	n.a	EMEP
NL0009R Kollumerwaard	0.1907	0.1909	0.2076	0.187	0.0648	0.044	n.a	n.a	EMEP
NL0091R De Zilk	0.2287	0.246	0.2378	0.2294	0.0709	0.0532	0.0785	n.a	EMEP
NO0002R Birkenes II	0.128	0.1251	0.1433	0.12	n.a	n.a	n.a	n.a	EMEP
NO0042G Spitsbergen, Zeppelinfjell	0.0114	0.0129	0.0186	0.0156	n.a	n.a	0.0107	n.a	EMEP
NO0090R Andøya	0.0362	0.0318	0.0396	0.0288	0.0365	n.a	n.a	n.a	EMEP
PL0005R Diabla Gora	0.2545	0.259	0.242	0.224	0.3295	0.2856	0.2745	n.a	EMEP
PT0004R Monte Velho	0.0423	0.058	0.0539	0.0594	n.a	n.a	0.0486	n.a	EMEP
SE0011R Vavihill	0.1857	0.1742	0.1913	0.1626	0.093	0.161	0.1	n.a	EMEP
SE0012R Aspvreten	0.1435	0.1244	0.1367	0.1127	0.043	0.052	0.055	n.a	EMEP
SE0014R Råö	0.167	0.1604	0.1786	0.1534	0.0624	n.a	0.04	n.a	EMEP
SI0008R Iskrba	0.2481	0.2975	0.2606	0.3099	0.2755	0.2128	0.1444	0.202	EMEP
S50129 Montreal-Riviere des Prairies	0.0269	0.0352	0.0365	0.0352	0.02	0.028	0.03	0.027	NAPS
S60427 Toronto - Gage Institute	0.0342	0.0426	0.0453	0.044	0.048	0.046	0.044	0.056	NAPS
S60512 Hamilton Downtown	0.032	0.0406	0.0435	0.0418	0.037	0.06	0.065	0.052	NAPS
S62601 Simcoe	0.0369	0.0459	0.0488	0.0478	n.a	0.03	0.034	0.032	NAPS
S90132 Edmonton-McIntyre	0.0153	0.0232	0.0205	0.0206	0.0232	0.0263	0.0295	0.0215	NAPS
S40203 Saint John - Post Office	0.0112	0.0168	0.0175	0.0166	0.0161	n.a	n.a	n.a	NAPS
S60211 Windsor West	0.0469	0.0574	0.0615	0.0588	0.048	n.a	n.a	n.a	NAPS
Locations	Simulated				Observed				References
Aliaga, Turkey	0.8741				0.8				1
Guangzhou	1.0704				1.7				2
Lahore, Pakistan	0.7323				0.283				3
Tokyo	0.267				0.38				4
Kolkata	1.3818				1.14				4
Hanoi	1.0634				0.57				4
Kuala Lumpur	0.2896				0.23				4
Taiyuan	2.5359				2.6				5
Chicago, Illinois	0.0645				0.14				6
Cleveland, Ohio	0.0633				0.12				6
Košetice, Czech Republic	0.3388				0.05				6
Sturgeon Point, New York	0.0494				0.052				6
Aspvreten, Sweden	0.1212				0.02				6
Sleeping Bear Dunes, Michigan	0.0447				0.025				6
Eagle Harbor, Michigan	0.031				0.025				6
Spitsbergen, Norway	0.0112				0.008				6
Taiwan	0.3634				0.419				7
Ulsan, South Korea	0.4988				0.19				8
Oporto, Portugal	0.0798				0.842				9
Florence, Italy	0.1148				0.126				9
Athens, Greece	0.047				0.041				9
Volos, Greece	0.2144				0.28				10
Heraklion, Greece	0.0409				0.082				11
Limassol, Cyprus	0.0451				0.056				11
Grenoble, France	1.1267				0.42				12
Bologna, Italy	0.2482				0.1				13
Birmingham, UK	0.1516				0.3				14
Sault Ste. Marie, USA	0.0943				0.025				15
References
1	Kaya, E. et al. Spatial and temporal variation and air–soil exchange of atmospheric PAHs and PCBs in an industrial region. Atmospheric pollution research 3, 435-449 (2012).
2	Gao, B. et al. Source apportionment of atmospheric PAHs and their toxicity using PMF: impact of gas/particle partitioning. Atmospheric environment 103, 114-120 (2015).
3	Kamal, A. et al. Profile of atmospheric PAHs in Rawalpindi, Lahore and Gujranwala districts of Punjab province (Pakistan). Aerosol and Air Quality Research 16, 1010-1021 (2015).
4	Saha, M. et al. Seasonal trends of atmospheric PAHs in five Asian megacities and source detection using suitable biomarkers. Aerosol and Air Quality Research 17, 2247-2262 (2017).
5	Xia, Z. et al. Pollution level, inhalation exposure and lung cancer risk of ambient atmospheric polycyclic aromatic hydrocarbons (PAHs) in Taiyuan, China. Environmental Pollution 173, 150-156 (2013).
6	Liu, L.-Y. et al. Differences in spatiotemporal variations of atmospheric PAH levels between North America and Europe: data from two air monitoring projects. Environment international 64, 48-55 (2014).
7	Lai, Y.-C., Tsai, C.-H., Chen, Y.-L. & Chang-Chien, G.-P. Distribution and sources of atmospheric polycyclic aromatic hydrocarbons at an industrial region in Kaohsiung, Taiwan. Aerosol and Air Quality Research 17, 776-787 (2016).
8	Nguyen, T. N. T., Jung, K. S., Son, J. M., Kwon, H. O. & Choi, S. D. Seasonal variation, phase distribution, and source identification of atmospheric polycyclic aromatic hydrocarbons at a semi-rural site in Ulsan, South Korea. Environ Pollut 236, 529-539, doi:10.1016/j.envpol.2018.01.080 (2018).
9	Alves, C. A. et al. Polycyclic aromatic hydrocarbons and their derivatives (nitro-PAHs, oxygenated PAHs, and azaarenes) in PM2.5 from Southern European cities. Sci Total Environ 595, 494-504, doi:10.1016/j.scitotenv.2017.03.256 (2017).
10	Manoli, E. et al. Polycyclic aromatic hydrocarbons and trace elements bounded to airborne PM10 in the harbor of Volos, Greece: Implications for the impact of harbor activities. Atmospheric Environment 167, 61-72, doi:10.1016/j.atmosenv.2017.08.001 (2017).
11	Iakovides, M. et al. Study of the occurrence of airborne Polycyclic Aromatic Hydrocarbons associated with respirable particles in two coastal cities at Eastern Mediterranean: Levels, source apportionment, and potential risk for human health. Atmospheric Environment 213, 170-184, doi:10.1016/j.atmosenv.2019.05.059 (2019).
12	Tomaz, S. et al. One-year study of polycyclic aromatic compounds at an urban site in Grenoble (France): Seasonal variations, gas/particle partitioning and cancer risk estimation. Sci Total Environ 565, 1071-1083, doi:10.1016/j.scitotenv.2016.05.137 (2016).
13	Pietrogrande, M. C. et al. Characterization of atmospheric aerosols in the Po valley during the supersito campaigns — Part 3: Contribution of wood combustion to wintertime atmospheric aerosols in Emilia Romagna region (Northern Italy). Atmospheric Environment 122, 291-305, doi:10.1016/j.atmosenv.2015.09.059 (2015).
14	Alam, M. S. et al. Diurnal variability of polycyclic aromatic compound (PAC) concentrations: Relationship with meteorological conditions and inferred sources. Atmospheric Environment 122, 427-438, doi:10.1016/j.atmosenv.2015.09.050 (2015).
15	Ruge, Z., Muir, D., Helm, P. & Lohmann, R. Concentrations, trends, and air–water exchange of PAHs and PBDEs derived from passive samplers in Lake Superior in 2011. Environmental Science & Technology 49, 13777-13786 (2015).
